# Supplementary material for: Evaluation of the Ultima Genomics UG 100 sequencer for low-cost, high-sensitivity metagenomic pathogen detection from cerebrospinal fluid
Source: Microbiol Spectr. 2026 Mar 4;14(4):e01874-25. doi: 10.1128/spectrum.01874-25 (PMC13055356; doi:10.1128/spectrum.01874-25)
Supplement: Supplemental tables — Tables S1 to S4. [file spectrum.01874-25-s0001.xlsx]

## Sheet: Table S1 
Table S1: Negative agreement of mNGS with Biofire M/E results using manual alignment (Reads per Million)
	CSFU1-02	CSFU1-04	CSFU1-14	CSFU1-16	CSFU2-04	CSFU2-10	CSFU2-13	CSFU2-14	CSFU2-15	CSFU2-16	CSFU2-31	CSFU2-32	CSFU2-33	CSFU2-34	CSFU2-35	CSFU2-36
	Haemophilus influenza	Human herpesvirus 6	Streptococcus pneumoniae	Herpes simplex virus type 1	Streptococcus agalactiae	Cryptococcus neoformans	Human herpesvirus 6	Herpes simplex virus type 1	Herpes simplex virus type 2	Varicella zoster virus (HHV3)	Neisseria meningitidis	Escherichia coli	Haemophilus influenza	Cytomegalovirus (HHV5)	Listeria monocytogenes	Cryptococcus neoformans	Average RPM of negatives
Cutibacterium acnes	0.648178	5.16956	18.9611	9.14168	77.6088	1376.41	3145.27	97.036	66.5545	34.7257	13.8291	3.41632	4.69354	2.91387	95.5727	188.655	2249.22
Cryptococcus neoformans	0.269596	0.141891	0.230546	0.400773	0.83165	1385	21.7222	0.318014	0.670546	0.715819	0.687331	0.599256	0.812913	0.528059	0.603958	188.375	0.448987
Escherichia coli	15.7341	0.227025	11.7066	11.0238	9.31142	168.463	403.992	11.4172	10.7401	4.09764	131.424	132.878	1.50715	1.01158	7.01672	16.4927	4065.63
Enterovirus	0	0	0	0	0	0	0	0	0	0	0	0	0	0	0	0	0
Haemophilus influenzae	359.802	0.501348	0.788978	0.563112	1.57656	20.0996	26.5822	2.71615	1.35246	0.935637	191.25	1.54014	20.038	0.279935	1.84134	1.58877	26.623
Herpes simplex virus type 1	1.32504	0.0425673	1.26544	23.7623	0.158167	0.322726	54.3473	44.8869	22.5201	0.225455	0.123719	0.11201	0.207679	0.0954323	0.108025	0.147563	0.0842028
Herpes simplex virus type 2	0.539193	0.0425673	0.553309	10.4759	0.219392	0.837956	28.2022	24.9042	35.2093	0.372	0.206199	0.341632	0.385689	0.17814	0.348626	0.349233	0.28705
Varicella zoster virus (HHV3)	0	0.0094594	0	0.00507308	0.408172	0.00566187	0	0.0208534	0.00568259	7.16382	0.00687331	0.011201	0.00593367	0.00636215	0	0.00491878	0.00165787
Cytomegalovirus (HHV5)	0.108986	0.0851346	0.112711	0.0760962	0.178575	3.1027	1.10572	0.182467	0.238669	0.298727	0.178706	0.168016	0.261082	2.83116	0.162038	0.157401	0.0811387
Human herpesvirus 6	0.550665	3.57092	0.558433	0.273946	1.61228	1.58532	0	0.516121	0.642133	0.862364	0.817923	0.498447	0.522163	0.451713	0.711983	0.796843	0.673337
Listeria monocytogenes	1.13001	0.231755	0.384243	0.147119	0.734709	9.22318	20.5586	1.4858	1.00014	1.054	33.0056	0.280026	0.0949388	0.082708	28.99	2.76927	22.3738
Neisseria meningitidis	5.63858	0.690536	0.435475	0.268873	1.58677	39.3047	57.6259	3.50337	1.72751	0.653819	15746.3	0.912885	0.284816	0.0572594	1.54181	2.32166	37.8783
Human parechovirus	0	0	0	0	0	0	0	0	0	0	0	0	0	0	0	0	0
Streptococcus agalactiae	0.86615	0.770941	0.84021	0.157265	18.4239	17.1102	15.2422	2.20003	1.11379	0.777819	36.3254	0.302428	0.11274	0.0381729	0.412459	2.53317	25.1188
Streptococcus pneumoniae	1.239	2.39323	15.5644	0.182631	3.71436	44.9269	59.5931	3.54508	2.48897	1.22309	38.573	0.492846	0.249214	0.101794	1.7775	8.31766	102.454
	>3RPM or Above negative control background
	Expected Positive

## Sheet: Table S2
Table S2: Negative agreement of mNGS with Biofire M/E results using Kraken2 (Reads per Million)
	CSFU1-02	CSFU1-14	CSFU1-16	CSFU2-04	CSFU2-10	CSFU2-13	CSFU2-14	CSFU2-15	CSFU2-16	CSFU2-31	CSFU2-32	CSFU2-33	CSFU2-34	CSFU2-35	CSFU2-36	Average of Negatives
	Haemophilus influenza	Streptococcus pneumoniae	Herpes simplex virus type 1	Streptococcus agalactiae	Cryptococcus neoformans	Human herpesvirus 6	Herpes simplex virus type 1	Herpes simplex virus type 2	Varicella zoster virus (HHV3)	Neisseria meningitidis	Escherichia coli	Haemophilus influenza	Cytomegalovirus (HHV5)	Listeria monocytogenes	Cryptococcus neoformans
Cutibacterium acnes	9	1034	547	14752	229930	466585	17913	11138	5998	92	581	784	425	18735	36903	159106
Cryptococcus neoformans	0	0	0	0	650391	41958	230	69	0	0	0	0	0	0	16409	0
Escherichia coli	1	31	4	4	261	830	0	4	3	2	2488	0	0	20	66	99
Enterovirus	0	0	0	0	0	0	0	0	0	0	0	0	0	0	0	0
Haemophilus influenzae	13071	0	0	0	0	584	0	1	0	671	0	1075	0	0	0	0
Herpes simplex virus type 1	0	0	1281	100	0	6471	6783	1636	0	0	0	0	0	0	0	0
Herpes simplex virus type 2	0	0	0	0	0	0	0	0	0	0	0	0	0	0	0	0
Varicella zoster virus (HHV3)	0	0	0	0	0	0	0	0	1159	0	0	0	0	0	0	0
Cytomegalovirus (HHV5)	0	0	0	0	504	0	0	0	0	0	0	0	7	0	0	0
Human herpesvirus 6	0	0	0	0	0	0	0	0	0	0	0	0	0	0	0	0
Listeria monocytogenes	0	0	0	0	0	0	0	0	30	0	0	0	0	20	0	0
Neisseria meningitidis	0	0	0	0	0	0	0	0	0	1137934	0	0	0	1	1	0.0909091
Human parechovirus	0	0	0	0	0	0	0	0	0	0	0	0	0	0	0	0
Streptococcus agalactiae	0	0	0	0	0	0	0	0	0	0	0	0	0	0	0	0
Streptococcus pneumoniae	0	409	0	18	2	0	0	0	0	0	0	1	1	0	1	23.3636
	Reads above negative background
	Expected Positive

## Sheet: Table S3
Table S3: Sequencing Metrics of Samples with Orthogonal Positive Results
	ID	Total Reads	Human (%)	Human Reads	Non-human reads	Mean Quality	Mean Read Length
	CSFU1-02	174334763	99.93	174212787	121976	32.24	279.53
	CSFU1-04	211429994	99.9593	211343931	86063	31.81	270.29
	CSFU1-08	-	-	-	-	-	-
	CSFU1-10	175675005	99.9448	175578099	96906	32.33	263.68
	CSFU1-12	160288267	99.8875	160107955	180312	32.33	262.03
	CSFU1-13	194635540	99.9241	194487789	147751	32.25	267.98
	CSFU1-14	195189193	99.9598	195110824	78369	32.29	267.75
	CSFU1-16	197119035	99.9521	197024687	94348	32.34	260.74
	CSFU1-17	190066351	99.7668	189623205	443146	32.5	248.12
	CSFU2-04	195995871	99.82	1.95643e+08	352793	31.83	271.06
	CSFU2-06	150468095	99.78	1.50137e+08	331030	31.9	264.48
	CSFU2-07	198462837	99.85	1.98165e+08	297694	32.58	221.72
	CSFU2-08	213500059	98.96	2.1128e+08	2.2204e+06	32.67	222.25
	CSFU2-10	176620247	97.9	1.72911e+08	3.70903e+06	32.08	256.22
	CSFU2-13	155554999	95.95	1.49255e+08	6.29998e+06	32.14	256.08
	CSFU2-14	191815311	99.8	1.91432e+08	383631	32.14	256.05
	CSFU2-15	175976074	99.83	1.75677e+08	299159	32.43	243.96
	CSFU2-16	177419232	99.93	1.77295e+08	124193	32.46	243.29
	CSFU2-17	188933930	99.5	1.87989e+08	944670	32.14	257.65
	CSFU2-18	195561952	99.67	1.94917e+08	645354	32.04	266.51
	CSFU2-19	345549853	98.47	3.40263e+08	5.28691e+06	32.43	242.84
	CSFU2-31	145490413	98.09	1.42712e+08	2.77887e+06	31.74	280.82
	CSFU2-32	178554716	99.95	1.78465e+08	89277.4	31.93	269.56
	CSFU2-33	168529684	99.96	1.68462e+08	67411.9	31.93	270.12
	CSFU2-34	157179466	99.97	1.57132e+08	47153.8	32.24	252.9
	CSFU2-35	203656477	99.87	2.03392e+08	264753	32.02	258.45
	CSFU2-36	203302407	99.59	2.02469e+08	833540	32.04	266.95
	CSFU2-37	229929499	99.9	2.297e+08	229929	31.88	270.54

## Sheet: Table S4
Table S4 Calculation of background RPM and K-mer for negative agreement studies
	Total Reads
		CSFU2-20	CSFU2-23	CSFU2-25	CSFU2-28	CSFU2-29	CSFU2-38	CSFU2-40	CSFU2-41	CSFU2-42	CSFU2-43	NEC-1
	Cutibacterium acnes	259633	71215	171715	454072	444051	116594	193518	132849	162790	2673	0
	Cryptococcus neoformans	62	85	151	72	17	52	5	13	52	121	0
	Escherichia coli	15463	9656	24505	48257	57007	14416	25695	15272	21574	319	57
	Enterovirus	0	0	0	0	0	0	0	0	0	0	0
	Haemophilus influenzae	233	1751	2003	6794	3104	689	3286	1566	1384	97	0
	Herpes simplex virus type 1	17	17	22	1	6	22	6	2	5	34	0
	Herpes simplex virus type 2	20	42	60	1	169	7	1	8	14	56	0
	Varicella zoster virus (HHV3)	1	0	0	0	0	1	0	0	0	1	0
	Cytomegalovirus (HHV5)	19	20	21	10	3	6	1	1	9	36	0
	Human herpesvirus 6	208	149	127	22	36	55	25	53	152	106	0
	Listeria monocytogenes	1476	856	917	4044	3170	639	4876	595	1796	46	0
	Neisseria meningitidis	2539	2116	3463	6972	9888	1164	4813	1018	2714	42	0
	Human parechovirus	0	0	0	0	0	0	0	0	0	0	0
	Streptococcus agalactiae	1568	1047	1461	4152	5745	368	4333	906	1758	66	0
	Streptococcus pneumoniae	3090	3258	6847	1149	1422	1966	7465	3559	5500	125	1
	Reads on Sample	163572510	189390176	180836213	55780692	94883477	150274583	54958017	37126077	145575743	182864257	1362
	RPM
		CSFU2-20	CSFU2-23	CSFU2-25	CSFU2-28	CSFU2-29	CSFU2-38	CSFU2-40	CSFU2-41	CSFU2-42	CSFU2-43	NEC-1	Average RPM of negative background
	Cutibacterium acnes	1587.27	376.023	949.561	8140.31	4679.96	775.873	3521.2	3578.32	1118.25	14.6174	0	2249.22
	Cryptococcus neoformans	0.379037	0.448809	0.83501	1.29077	0.179167	0.346033	0.0909785	0.350158	0.357202	0.661693	0	0.448987
	Escherichia coli	94.533	50.9847	135.509	865.12	600.811	95.9311	467.539	411.355	148.198	1.74446	41850.2	4065.63
	Enterovirus	0	0	0	0	0	0	0	0	0	0	0	0
	Haemophilus influenzae	1.42444	9.24546	11.0763	121.798	32.7138	4.58494	59.7911	42.1806	9.50708	0.530448	0	26.623
	Herpes simplex virus type 1	0.103929	0.0897618	0.121657	0.0179274	0.0632355	0.146399	0.109174	0.0538705	0.0343464	0.18593	0	0.0842028
	Herpes simplex virus type 2	0.12227	0.221764	0.331792	0.0179274	1.78113	0.0465814	0.0181957	0.215482	0.0961699	0.306238	0	0.28705
	Varicella zoster virus (HHV3)	0.0061135	0	0	0	0	0.00665449	0	0	0	0.00546854	0	0.00165787
	Cytomegalovirus (HHV5)	0.116156	0.105602	0.116127	0.179274	0.0316177	0.0399269	0.0181957	0.0269352	0.0618235	0.196867	0	0.0811387
	Human herpesvirus 6	1.27161	0.786736	0.702293	0.394402	0.379413	0.365997	0.454893	1.42757	1.04413	0.579665	0	0.673337
	Listeria monocytogenes	9.02352	4.51977	5.07089	72.4982	33.4094	4.25222	88.7223	16.0265	12.3372	0.251553	0	22.3738
	Neisseria meningitidis	15.5222	11.1727	19.1499	124.989	104.212	7.74582	87.5759	27.4201	18.6432	0.229679	0	37.8783
	Human parechovirus	0	0	0	0	0	0	0	0	0	0	0	0
	Streptococcus agalactiae	9.58596	5.52827	8.07913	74.4344	60.5479	2.44885	78.842	24.4033	12.0762	0.360923	0	25.1188
	Streptococcus pneumoniae	18.8907	17.2026	37.863	20.5985	14.9868	13.0827	135.831	95.8625	37.781	0.683567	734.214	102.454
	K-mer count
		CSFU2-20	CSFU2-23	CSFU2-25	CSFU2-28	CSFU2-29	CSFU2-38	CSFU2-40	CSFU2-41	CSFU2-42	CSFU2-43	NEC-1	Average K-mer of negative
	Cutibacterium acnes	109888	65385	166935	427515	420302	109701	168098	128695	151244	2399	0	159106
	Cryptococcus neoformans	0	0	0	0	0	0	0	0	0	0	0	0
	Escherichia coli	108	186	36	26	569	6	81	13	62	2	0	99
	Enterovirus	0	0	0	0	0	0	0	0	0	0	0	0
	Haemophilus influenzae	0	0	0	0	0	0	0	0	0	0	0	0
	Herpes simplex virus type 1	0	0	0	0	0	0	0	0	0	0	0	0
	Herpes simplex virus type 2	0	0	0	0	0	0	0	0	0	0	0	0
	Varicella zoster virus (HHV3)	0	0	0	0	0	0	0	0	0	0	0	0
	Cytomegalovirus (HHV5)	0	0	0	0	0	0	0	0	0	0	0	0
	Human herpesvirus 6	0	0	0	0	0	0	0	0	0	0	0	0
	Listeria monocytogenes	0	0	0	0	0	0	0	0	0	0	0	0
	Neisseria meningitidis	0	0	0	0	1	0	0	0	0	0	0	0.0909091
	Human parechovirus	0	0	0	0	0	0	0	0	0	0	0	0
	Streptococcus agalactiae	0	0	0	0	0	0	0	0	0	0	0	0
	Streptococcus pneumoniae	220	15	0	0	0	1	20	0	0	1	0	23.3636
